# Supplementary material for: Scaling up oligogenic diseases research with OLIDA: the Oligogenic Diseases Database
Source: Database (Oxford). 2022 Apr 12;2022:baac023. doi: 10.1093/database/baac023 (PMC9216476; doi:10.1093/database/baac023)
Supplement: baac023_Supp [file baac023_supp.zip]

Archive with 1 entries (1 files):
- Supplementary_File ...doc
